# Supplementary material for: Type I IFN Inhibits Alternative Macrophage Activation during Mycobacterium tuberculosis Infection and Leads to Enhanced Protection in the Absence of IFN-γ Signaling
Source: J Immunol. 2016 Nov 14;197(12):4714–26. doi: 10.4049/jimmunol.1600584 (PMC5133670; doi:10.4049/jimmunol.1600584)
Supplement: Data Supplement [file JI_1600584.zip]

Archive with 2 entries (2 files):
- JI_1600584_Supplemental_Figures_1.pdf
- manifest.xml
